# Supplementary material for: Climate as a Predictive Factor for Invasion: Unravelling the Range Dynamics of Carpomya vesuviana Costa
Source: Insects. 2024 May 21;15(6):374. doi: 10.3390/insects15060374 (PMC11203509; doi:10.3390/insects15060374)
Supplement: Supplementary file 1 [file insects-15-00374-s001.zip]

Archive with 1 entries (1 files):
- insects-3002720-supplementary.pdf
